# Supplementary material for: Visible Light-Induced Templated Metathesis of Peptide–Nucleic Acid Conjugates with a Diselenide Bridge
Source: Biomolecules. 2023 Nov 20;13(11):1676. doi: 10.3390/biom13111676 (PMC10669671; doi:10.3390/biom13111676)
Supplement: Supplementary file 1 [file biomolecules-13-01676-s001.zip]

Archive with 1 entries (1 files):
- biomolecules-2713183-supplementary.pdf
